# Supplementary material for: Encapsulation Reduces the Deleterious Effects of Salicylic Acid Treatments on Root Growth and Gravitropic Response
Source: Int J Mol Sci. 2022 Nov 14;23(22):14019. doi: 10.3390/ijms232214019 (PMC9696185; doi:10.3390/ijms232214019)
Supplement: Supplementary file 1 [file ijms-23-14019-s001.zip]

Archive with 1 entries (1 files):
- ijms-1971016-supplementary.pdf
